# Supplementary material for: Hematopoietic stem cells with granulo-monocytic differentiation state overcome venetoclax sensitivity in patients with myelodysplastic syndromes
Source: Nat Commun. 2024 Mar 18;15:2428. doi: 10.1038/s41467-024-46424-3 (PMC10948794; doi:10.1038/s41467-024-46424-3)
Supplement: Supplementary file 5 — Supplementary Data 1-4 [file 41467_2024_46424_MOESM5_ESM.xlsx]

## Sheet: Suppl Data 1
Supplementary Data 1. Characteristics of MDS patients treated with venetoclax-based therapy at the time of progression after HMA therapy (n=28)
ID	Age	Sex	MDS WHO diagnosis	Prior therapy	HMA resistance	HSPC Hierarchy	Hb (g/dL)	WBC (109/L)	ANC (109/L)	Platelet (109/L)	BM blasts (%)	Karyotype	Somatic Mutations (Baseline)	Total cycles of Venetoclax-based therapy	ORR	Best response	Loss of Response	Disease progression/Relapse	Transformation to AML
UPN#1	78.5425	Female	MDS-IB1	5-azacitidine	Primary	CMP	8.4	4.9	2.99	576	7	47,XX,+8[16]/46,XX[4]	ASXL1, EZH2, EZH2, TET2, STAG2, STAG2	12	1	mCR	1	PD	1
UPN#2	72.2658	Female	MDS-IB1	5-azacitidine	Secondary	CMP	10.5	3.3	1.89	14	9	47,XX,+8[6]	ASXL1, U2AF1, PHF6	12	1	mCR	1	Relapse	0
UPN#3	59.9425	Male	MDS-biTP53	5-azacitidine	Secondary	CMP	7.6	1	0.11	32	7	45,XY,del(5)(q15q33),+8,-13,del(16)(q22),-18[10]/45,idem,add(6)(p23)[2]/49~50,XY,+5,der(5;13)(p10;q10)x2,+13,+16,del(16)(q22),+20,+21,+21,+22[cp4]/46,XY[4]	TP53, TP53	4	1	mCR	1	PD	1
UPN#4	77.9068	Male	MDS-IB1	5-azacitidine	Secondary	CMP	7.8	0.4	0.19	64	7	47,XY,+8[2]/47,idem,add(6)(p21.3)[16]/46,XY[2]	TP53, DDX41, DDX41	5	1	mCR+HI	1	Relapse	0
UPN#5†	68.8877	Female	MDS-biTP53	5-azacitidine	Primary	CMP	6.5	2.5	1.8	45	5	44,XX,del(5)(q13q33),add(7)(p22),-10,-12,-13,-14,add(19)(p13.1),-21,add(22)(p11.2),+3mar[8]/42~46,idem,+1~1mar[cp11]/	TP53, TP53	2	1	mCR	0		0
UPN#6	75.674	Male	MDS-biTP53	Decitabine	Secondary	CMP	10.8	1.9	0.63	34	7	43,XY,der(2)t(2;15)(p24;q14),add(3)(p21),der(5)t(3;5)(p21;q15),-15,-18,-20[18]/45,idem,+7,+8[1]/46,XY[1]	TP53, TP53, TP53	6	1	mCR+HI	1	Relapse	0
UPN#7	77.4877	Female	MDS-biTP53	5-azacitidine	Secondary	CMP	8.5	2.1	0.76	36	6	43~49,XX,del(3)(p13p21),del(5)(q22q35),add(7)(p22),del(13)(q12q14),-19,add(19)(q13.3),-20,+1~5mar[cp19]/46,XX[1]	RUNX1, TP53, TP53, TP53	2	0	NR			0
UPN#8	83.6712	Male	MDS-IB1	5-azacitidine	Secondary	CMP	7.8	0.4	0.19	64	9	46,XY[20]	BCOR, RUNX1, SF3B1, STAG2	3	0	NR			0
UPN#9	79.5425	Male	MDS-IB2	5-azacitidine	Secondary	CMP	8.5	0.8	0.06	26	37	46,XY[20]	CEBPA, DNMT3A, STAG2, NPM1	2	0	NR			1
UPN#10††	70.9233	Female	MDS-5q	Decitabine	Primary	CMP	8.4	1.8	0.59	61	2	46,XX,del(5)(q13q33)[20]	No mutations	22	1	CR	0		0
UPN#11	78.4411	Male	MDS-IB1	5-azacitidine	Primary	CMP	10.3	3	1.44	26	7	46,XY[18]	DNMT3A, TET2, U2AF1, BCOR, ETV6, STAG2	12	1	CR	1	Relapse	0
UPN#12	76.8493	Female	MDS-IB1	5-azacitidine	Primary	CMP	9.3	33	24.09	298	7	47,XX,+13[3]/46,XX[17]	RUNX1, SRSF2, TET2, TET2, CBL	2	0	NR			1
UPN#13	84.2822	Male	MDS-IB2	5-azacitidine	Secondary	GMP	7.8	0.6	0.3	13	10	46,XY,del(7)(q11.2),t(3;8)(q26.2;q24.1)[3]/46,XY,del(11)(q13),del(13)(q12q22)[1]/46,XY[16]	DNMT3A, DNMT3A, DNMT3A, TP53, SMC3	5	1	mCR	1	PD	1
UPN#14	77.6329	Male	MDS-biTP53	5-azacitidine	Primary	GMP	7.8	3.1	0.57	21	15	42~46,XY,del(5)(q22q35),-7,add(6)(p23),-7,+add(7)(q11.2),der(7)add(7)(p11.2)add(7)(q11.2),+8,-9,add(11)(q24),- 12,del(12)(p11.2),add(13)(p11.2),-14,add(14)(p11.2),-16,-17,-18,-19,-20,+1~5mar[cp20]	TP53, TP53, TET2	3	0	PD			0
UPN#15	67.4932	Female	MDS-IB2	5-azacitidine	Secondary	GMP	6.8	3.3	2.05	94	10	46,XX,inv(3)(q21q26.2),inv(9)(p12q13)[19]/46,XX,inv(9)(p12q13)[1]	ASXL2, PTPN11	4	0	SD			0
UPN#16	69.7562	Female	MDS-IB2	5-azacitidine	Primary	GMP	9.8	0.9	0.46	296	15	46,XX[20]	DNMT3A, IDH2, NPM1, TET2, TET2, KMT2A	3	1	mCR+HI	1	PD	1
UPN#17	66.1096	Female	MDS-IB2	5-azacitidine	Secondary	GMP	9.3	26.9	8.61	252	11	47,XX,+14	EZH2, NRAS, NRAS, U2AF1, ETV6, KDM61, PTPN11	2	0	NR			0
UPN#18	78.7178	Male	MDS-IB1	Guadecitabine	Secondary	GMP	7.9	1	0.13	83	9	53,XY,+Y,+6,+10,+11,+11,+14,+22[12]/46,XY[3]	DNMT3A, U2AF1, BCOR, SF3B1	12	1	CR	1	Relapse	0
UPN#19	68.5151	Male	MDS-IB2	Decitabine	Primary	GMP	9	0.8	0.26	73	13	46,X,-Y[19]	IDH2, U2AF1, SMC1A, STAG2	2	1	mCR	1	PD	0
UPN#20	76.4137	Female	MDS-IB2	5-azacitidine	Secondary	GMP	8.9	8.4	6.22	34	15	46,XX[20]	ASXL2, SF3B1, TET2	4	0	NR		PD	1
UPN#21	69.4274	Male	MDS-5q	5-azacitidine	Primary	GMP	7.7	0.9	0.04	100	70	46,XY,del(5)(q13q33)[1]/46,XY[1]	BCOR, STAG2, RUNX1, SRSF2	3	1	CR	0		1
UPN#22	60.9123	Male	MDS-IB1	5-azacitidine	Primary	GMP	8.5	3.1	1.39	89	8	46,XY,+1,der(1;15)(q10;q10)[14]/46,XY,+1,der(1;13)(q10;q10)[1]/46,XY,+1,der(1;21)(q10;q10)[1]/46,XY,der(4)t(1;4)(q21;q35)[1]/46,XY[3]	SF3B1, EZH2, TET2, BRINP3	6	1	mCR+HI	1	Relapse	0
UPN#23	82.3644	Female	MDS-IB1	5-azacitidine	Primary	GMP	8.3	4.1	1.89	45	9	46,XX[20]	ASXL1, IDH1, RUNX1	3	1	mCR	1	Relapse	1
UPN#24	59.9918	Male	MDS-IB2	Decitabine	Primary	GMP	7.8	1.3	0.18	10	10	46,XY,r(7)(p11.2q21),del(12)(p12p13)[18]/49,XY,+12,del(12)(p12p13)x2,+14,+21[1]/46,XY[1]	ASXL1, DNMT3A, KRAS, RUNX1	2	0	NR			1
UPN#25	70.8411	Female	MDS-IB1	Guadecitabine	Secondary	GMP	8.2	5.2	0.83	15	6	46,XX,del(7)(q22q34)[6]/46,XX[14]	ASXL1, NF1, NRAS, RUNX1, SETBP1, U2AF1, CBL	2	1	mCR	1	Relapse	0
UPN#26	76.6521	Male	MDS-IB2	Decitabine	Secondary	GMP	9.3	3.4	1.67	48	12	46,XY[20]	ASXL1, CBL, FLT3, KIT, NRAS, RUNX1, SRSF2, TET2	4	0	SD			0
UPN#27	81.3973	Male	MDS-IB2	Decitabine	Secondary	GMP	7.2	4.9	1.67	19	15	47,XY,+6[2]/46,XY,add(13)(p11.2)[1]/46,XY[17]	ASXL1, RUNX1, NOTCH1, CREBBP, EZH2, JAK3, RUNX1, RUNX1, STAG2	4	0	SD			1
UPN#28	74.6247	Male	MDS-IB2	Decitabine	Secondary	GMP	8.9	1.6	0.75	146	12	46,XY	ASXL1, SRSF2, DDX41, DDX41	14	1	mCR	1	Relapse	0

## Sheet: Suppl Data 2
Supplementary Data 2. Characteristics of patients with "CMP pattern" MDS (n=10) who failed venetoclax-based therapy
Patient ID	Karyotype	Somatic mutations at baseline*	Response	Relapse/Progression disease	Somatic mutations at Relapse/Disease progression	Prior line of therapy	scRNA-seq	Sequential HSPC analysis
UPN#1	47,XX,+8[16]/46,XX[4]	ASXL1 (37), EZH2 (31), EZH2 (30), TET2 (14), STAG2 (22), STAG2 (6)	mCR	PD	ASXL1 (39), EZH2 (41), EZH2 (39), TET2 (21), STAG2 (1), STAG2 (50), TET2 (44), STAG2 (7), STAG2 (7)	5-azacitidine (4 cycles)	X	X
UPN#2	47,XX,+8[20]	ASXL1 (19), PHF6 (39), U2AF1 (37)	mCR	Relapse	ASXL1 (14), PHF6 (19), U2AF1 (16), RUNX1 (8), RUNX1 (3), EZH2 (12)	5-azacitidine (4 cycles)	X	X
UPN#3	45,XY,del(5)(q15q33),+8,-13,del(16)(q22),-18[10]/45,idem,add(6)(p23)[2]/49~50,XY,+5,der(5;13)(p10;q10)x2,+13,+16,del(16)(q22),+20,+21,+21,+22[cp4]/46,XY[4]	TP53 (40), TP53 (46)	mCR	AML transformation	TP53 (40), TP53 (43). IDH1 (25), IDH1 (4)	5-azacitidine (6 cycles)	X	X
UPN#4	47,XY,+8[2]/47,idem,add(6)(p21.3)[16]/46,XY[2]	DDX41 (15), TP53 (7), DDX41 (52)	mCR	Relapse	DDX41 (6), TP53 (35), DDX41 (48)	5-azacitidine (6 cycles)		X
UPN#11	46,XY[18]	U2AF1 (32), BCOR (8), DNMT3A (21), TET2 (20), ETV6 (10), STAG2 (14)	CR	AML transformation	U2AF1 (25), BCOR (16), DNMT3A (21), TET2 (14), STAG2 (80), NRAS (14)	5-azacitidne (3 cycles)		X
UPN#6	43,XY,der(2)t(2;15)(p24;q14),add(3)(p21),der(5)t(3;5)(p21;q15),-15,-18,-20[18]/45,idem,+7,+8[1]/46,XY[1]	TP53 (24), TP53 (27), TP53 (3)	mCR +HI-P	Relapse	TP53 (38), TP53 (42)	5-azaciditine (5 cycles)		X
UPN#7	43~49,XX,del(3)(p13p21),del(5)(q22q35),add(7)(p22),del(13)(q12q14),-19,add(19)(q13.3),-20,+1~5mar[cp19]/46,XX[1]	RUNX1 (2), TP53 (5), TP53 (14), TP53 (14)	NR		RUNX1 (8), TP53 (18), TP53 (32), TP53 (33)	5-azaciditine (13 cycles), decitabine (2 cycles)
UPN#8	46,XY[20]	BCOR (8), RUNX1 (14), SF3B1 (36), STAG2 (14)	NR		BCOR (10), RUNX1 (40), SF3B1 (6), STAG2 (40), RUNX1 (20)	5-azacitidine (3 cycles)
UPN#9	46,XY[20]	CEBPA (7), DNMT3A (10), NPM1 (30), STAG2 (15)	NR	AML transformation	DNMT3A (13), DNMT3A (4), ASXL1 (3),STAG2 (50)	Decitabine (2 cycles)		X
UPN#12	47,XX,+13[3]/46,XX[17]	RUNX1 (15), SRSF2 (36), TET2 (18), TET2 (12), CBL (19)	NR		RUNX1 (40), SRSF2 (41), TET2 (7), TET2 (15), CBL (8), ASXL1 (10), CBL (6), RUNX1 (25)	5-azacitidine (22 cycles)		X

## Sheet: Suppl Data 3
Supplementary Data 3. Characteristics of MDS patients at the time of enrollment in clinical trials of venetoclax-based therapy regardless of prior therapies (n=53)
Isolated +8	0	1
	(N=46)	(N=7)
Age	70.5 [58-94]	76.0 [68-82]	P=0.213
Sex : Female	0.3 13/46	0.3 2/7	P=0.992
HSCP hierarchy: (CMP)	0.5 24/46	0.6 4/7	P=0.812
Median Hb level, g/dL (range)	8.1 [6.2-13.0]	8.4 [6.8-14.4]	P=0.843
Median platelet count, x109/L (range)	58.5 [8.0-384.0]	79.0 [4.0-576.0]	P=0.723
Median ANC, x109/L (range)	0.9 [0.0-26.1]	3.0 [0.0-11.3]	P=0.303
Cytogenetic alterations
(-Y)	0.0 0/46	0.1 1/7	P=0.012
del(11q)	0.0 1/46	0.0 0/7	P=0.692
Diploid	0.3 15/46	0.0 0/7	P=0.072
del(5q)	0.2 11/46	0.0 0/7	P=0.152
del(12p)	0.0 1/46	0.0 0/7	P=0.692
del(20q)	0.1 4/46	0.0 0/7	P=0.422
del(7q)/-7	0.2 8/46	0.0 0/7	P=0.232
Trisomy 8	0.1 5/46	1.0 7/7	P<0.012
Trisomy 19	0.0 1/46	0.0 0/7	P=0.692
del(17p)	0.0 2/46	0.0 0/7	P=0.572
Single or double independent clones	0.1 5/46	0.0 0/7	P=0.362
Inv(3)/t(3q)/del(3q)	0.1 3/46	0.0 0/7	P=0.492
Complex	0.3 14/46	0.0 0/7	P=0.092
Mutations
ASXL2	0.1 3/46	0.0 0/7	P=0.492
BCOR	0.2 8/46	0.0 0/7	P=0.232
BRINP3	0.0 2/46	0.0 0/7	P=0.572
CBL	0.1 3/46	0.0 0/7	P=0.492
CEBPA	0.0 0/46	0.1 1/7	P=0.012
CREBBP	0.0 1/46	0.0 0/7	P=0.692
DDX41	0.1 3/46	0.1 1/7	P=0.472
DNMT3A	0.2 7/46	0.0 0/7	P=0.272
ETNK1	0.1 3/46	0.0 0/7	P=0.492
ETV6	0.0 2/46	0.0 0/7	P=0.572
EZH2	0.1 4/46	0.1 1/7	P=0.642
GATA2	0.0 1/46	0.1 1/7	P=0.122
IDH1	0.1 3/46	0.0 0/7	P=0.492
IDH2	0.0 2/46	0.0 0/7	P=0.572
JAK2	0.0 1/46	0.0 0/7	P=0.692
KMT2A	0.0 0/46	0.1 1/7	P=0.012
KRAS	0.1 3/46	0.3 2/7	P=0.062
MAP2K1	0.0 1/46	0.0 0/7	P=0.692
MPL	0.0 2/46	0.0 0/7	P=0.572
NF1	0.1 3/46	0.0 0/7	P=0.492
NOTCH1	0.0 1/46	0.0 0/7	P=0.692
NRAS	0.1 3/46	0.1 1/7	P=0.472
PHF6	0.1 3/46	0.1 1/7	P=0.472
PTEN	0.0 1/46	0.0 0/7	P=0.692
PTPN11	0.0 2/46	0.0 0/7	P=0.572
RUNX1	0.3 12/46	0.1 1/7	P=0.502
SETBP1	0.0 2/46	0.0 0/7	P=0.572
SF3B1	0.1 6/46	0.1 1/7	P=0.932
SH2B3	0.0 1/46	0.0 0/7	P=0.692
SMC3	0.0 2/46	0.1 1/7	P=0.292
SRSF2	0.1 6/46	0.4 3/7	P=0.052
STAG2	0.1 5/46	0.4 3/7	P=0.032
TET2	0.3 13/46	0.3 2/7	P=0.992
TP53	0.2 11/46	0.3 2/7	P=0.792
U2AF1	0.2 8/46	0.1 1/7	P=0.842
ZRSR2	0.1 3/46	0.0 0/7	P=0.492

## Sheet: Suppl Data 4
Supplementary Data 4. Summary of mutations in patients with secondary (UPN#1, UPN#2, UPN#11) and primary (UPN#8, UPN#9, UPN#12) failure to venetoclax-based therapy
Timepoint	NM	GENE	cDNA	PROT	VAF
UPN#1
C0	NM_015338.6	ASXL1	c.2827del	p.D943fs	37.1
	NM_004456.5	EZH2	c.2191T>G	p.Y731D	31.5
	NM_004456.5	EZH2	c.187C>T	p.R63*	29.9
	NM_001127208.2	TET2	c.2748_2749delinsAT	p.Q917*	13.9
	NM_006603.5	STAG2	c.913C>T	p.R305*	22.3
	NM_006603.5	STAG2	c.1052_1053dupTA	p.Q352fs	6.4
PD1 (C7)	NM_015338.6	ASXL1	c.2827del	p.D943fs	41.4
	NM_004456.5	EZH2	c.2191T>G	p.Y731D	37.6
	NM_004456.5	EZH2 R63*	c.187C>T	p.R63*	30.7
	NM_001127208.2	TET2	c.2748_2749delinsAT	p.Q917*	16.5
	NM_001127208.2	TET2	c.4210C>T	p.R1404*	2.5
	NM_001127208.2	TET2	c.4393C>T	p.R1465*	7
	NM_001127208.2	TET2	c.4189A>C	p.T1397P	2.4
	NM_001754.4	RUNX1	c.1210dupC	p.H404fs	15.8
	NM_001754.4	RUNX1	c.1189del	p.Q397fs	1.8
	NM_001754.4	RUNX1	c.735dupC	p.T246fs	1.9
	NM_006603.5	STAG2	c.913C>T	p.R305*	30.7
mCR (C8)	NM_015338.6	ASXL1	c.2827del	p.D943fs	32.3
	NM_004456.5	EZH2	c.2191T>G	p.Y731D	32.5
	NM_004456.5	EZH2	c.187C>T	p.R63*	28.5
	NM_001127208.2	TET2	c.2748_2749delinsAT	p.Q917*	7.2
	NM_001127208.2	TET2	c.4210C>T	p.R1404*	1.3
	NM_001127208.2	TET2	c.4393C>T	p.R1465*	9.1
	NM_001754.4	RUNX1	c.1210dupC	p.H404fs	2.1
	NM_001754.4	RUNX1	c.735dupC	p.T246fs	1.9
	NM_006603.5	STAG2	c.913C>T	p.R305*	18.8
	NM_006603.5	STAG2	c.1052_1053dupTA	p.Q352fs	14.6
PD2 (C12)	NM_015338.6	ASXL1	c.2827del	p.D943fs	39.2
	NM_004456.5	EZH2	c.2191T>G	p.Y731D	41.4
	NM_004456.5	EZH2	c.187C>T	p.R63*	39
	NM_001127208.2	TET2	c.2748_2749delinsAT	p.Q917*	21.3
	NM_006603.5	STAG2	c.913C>T	p.R305*	1.5
	NM_006603.5	STAG2	c.1052_1053dupTA	p.Q352fs	50.3
	NM_001127208.2	TET2	c.4189A>C	p.T1397P	44
	NM_006603.5	STAG2	c.1535-2dupA	p.?	7
	NM_006603.5	STAG2	c.1535-2dupA	p. L351I	7.5
UPN#2
C0	NM_015338.5	ASXL1	c.2313del	p.A772fs	19.5
	NM_032458.2	PHF6	c.644G>A	p.C215Y	39.4
	NM_006758.2	U2AF1	c.470A>C	p.Q157P	36.7
mCR (C2)	NM_015338.5	ASXL1	c.2313del	p.A772fs	18.3
	NM_032458.2	PHF6	c.644G>A	p.C215Y	27.5
	NM_006758.2	U2AF1	c.470A>C	p.Q157P	29.7
mCR (C8)	NM_015338.5	ASXL1	c.2313del	p.A772fs	14.4
	NM_032458.2	PHF6	c.644G>A	p.C215Y	5.4
	NM_006758.2	U2AF1	c.470A>C	p.Q157P	4.5
Relapse (C9)	NM_015338.5	ASXL1	c.2313del	p.A772fs	13.7
	NM_032458.2	PHF6	c.644G>A	p.C215Y	18.6
	NM_006758.2	U2AF1	c.470A>C	p.Q157P	16.2
	NM_001754.4	RUNX1	c.1023dupC	p.I342fs	8
	NM_001754.4	RUNX1	c.958C>T	p.R320*	3
	NM_004456.5	EZH2	c.2029+3_2029+4del	p.?	11.8
UPN#11
C0	NM_001127208.2	TET2	c.3640C>T	p.R1214W	20
	NM_017745.6	BCOR	c.2926C>T	p.R976*	8
	NM_022552.4	DNMT3A	c.2309C>T	p.S770L	21
	NM_006603.5	STAG2	c.964dupG	p.A322fs*4	14
	NM_006758.2	U2AF1	c.101C>T	p.S34F	32
	NM_001987.5	ETV6	c.418_419insGGTC	p.I140fs*15	10
mCR (C6)	NM_001127208.2	TET2	c.3640C>T	p.R1214W	22
	NM_017745.6	BCOR	c.2926C>T	p.R976*	27
	NM_022552.4	DNMT3A	c.2309C>T	p.S770L	30
	NM_006603.5	STAG2	c.964dupG	p.A322fs*4	30
	NM_006758.2	U2AF1	c.101C>T	p.S34F	43
	NM_001987.5	ETV6	c.418_419insGGTC	p.I140fs*15	4
	NM_002524.5	NRAS	c.182A>G	p.Q61R	20
	NM_002524.5	NRAS	c.37G>C	p.G13R	11
	NM_002524.5	NRAS	c.35G>C	p.G12A	3
Relapse (C12)	NM_001127208.2	TET2	c.3640C>T	p.R1214W	14
	NM_017745.6	BCOR	c.2926C>T	p.R976*	16
	NM_022552.4	DNMT3A	c.2309C>T	p.S770L	21
	NM_006603.5	STAG2	c.964dupG	p.A322fs*4	80
	NM_006758.2	U2AF1	c.101C>T	p.S34F	25
	NM_001987.5	ETV6	c.418_419insGGTC	p.I140fs*15	0
	NM_002524.5	NRAS	c.182A>G	p.Q61R	14
	NM_002524.5	NRAS	c.37G>C	p.G13R	0
	NM_002524.5	NRAS	c.35G>C	p.G12A	0
UPN#8
C0	NM_017745.5	BCOR	c.4021C>T	p.R1341W	8
	NM_001754.4	RUNX1	c.184dupG	p.D62fs	14
	NM_012433.2	SF3B1	c.2098A>G	p.K700E	36
	NM_006603.4	STAG2	c.1772del	p.L591fs	12
Venetoclax failure	NM_017745.5	BCOR	c.4021C>T	p.R1341W	10
	NM_001754.4	RUNX1	c.184dupG	p.D62fs	40
	NM_001754.4	RUNX1	c.496C>G	p.R166G	20
	NM_012433.2	SF3B1	c.2098A>G	p.K700E	6
	NM_006603.4	STAG2	c.1772del	p.L591fs	30
UPN#9
C0	NM_004364.3	CEBPA	c.64_74del	p.P22fs	7
	NM_022552.4	DNMT3A	c.892G>A	p.G298R	10
	NM_002520.6	NPM1	c.860_863dupTCTG	p.W288fs	30
	NM_006603.4	STAG2	c.3119del	p.P1040fs*2	15
Venetoclax failure	NM_022552.4	DNMT3A	c.892G>A	p.G298R	13
	NM_022552.4	DNMT3A	c.2207G>A	p.R736H	4.3
	NM_006603.4	STAG2	c.3119del	p.P1040fs*2	50
	NM_015338.5	ASXL1	c.2880G>A	p.W960*	3
UPN#12
C0	NM_005188.3	CBL	c.1151G>A	p.C384Y	19
	NM_001754.4	RUNX1	c.253_279del	p.H85_D93del	15
	NM_003016.4	SRSF2	c.284C>T	p.P95L	36
	NM_001127208.2	TET2	c.1669C>T	p.Q557*	12
	NM_001127208.2	TET2	c.664_665dupCA	p.G223fs	18
Venetoclax failure	NM_005188.3	CBL	c.1151G>A	p.C384Y	8
	NM_005188.3	CBL	c.1131dupA	p.F378fs	6
	NM_001754.4	RUNX1	c.253_279del	p.H85_D93del	40
	NM_001754.4	RUNX1	c.601C>T	p.R201*	25
	NM_003016.4	SRSF2	c.284C>T	p.P95L	41
	NM_001127208.2	TET2	c.1669C>T	p.Q557*	15
	NM_001127208.2	TET2	c.664_665dupCA	p.G223fs	7
	NM_015338.5	ASXL1	c.2893C>T	p.R965*	10
