# Supplementary material for: Hematopoietic stem cells with granulo-monocytic differentiation state overcome venetoclax sensitivity in patients with myelodysplastic syndromes
Source: Nat Commun. 2024 Mar 18;15:2428. doi: 10.1038/s41467-024-46424-3 (PMC10948794; doi:10.1038/s41467-024-46424-3)
Supplement: Supplementary file 6 — Source data [file 41467_2024_46424_MOESM6_ESM.xlsx]

## Sheet: Supp Fig 1c
S1c
	% of LT-HSCs in total BM MNCs
	Baseline (n=6)	mCR (n=6)		Student's t test (two-sided)
UPN#1	0.044	0.000231		Baseline vs mCR
UPN#2	0.053	0.000947
UPN#3	0.73	0.0081
UPN#4	0.59	0.00041
UPN#6	0.64	0.005
UPN#11	0.06	0.0032
		% of LT-HSCs in total BM MNCs
	Sex	Baseline (n=6)	mCR (n=6)		Student's t test (two-sided)
UPN#1	Female	0.044	0.000231		Baseline vs mCR
UPN#2	Female	0.053	0.000947
UPN#3	Male	0.73	0.0081
UPN#4	Male	0.59	0.00041
UPN#6	Male	0.64	0.005
UPN#11	Male	0.06	0.0032
	Analysis segregated by sex
